# Supplementary material for: Nitrogen addition increases sexual reproduction and improves seedling growth in the perennial rhizomatous grass Leymus chinensis
Source: BMC Plant Biol. 2020 Mar 6;20:106. doi: 10.1186/s12870-020-2307-8 (PMC7060518; doi:10.1186/s12870-020-2307-8)
Supplement: Supplementary file 1 — Additional file 1. [file 12870_2020_2307_MOESM1_ESM.xlsx]

## Sheet: Sheet1
ID			Flowering plant no. (m2)	Seed no. per plant	Thousand seeds weight (g)	Seed no. (m2)	Potential germination per m2				Proportion of seed size (< 2.1 mg)	Proportion of seed size (2.1–2.5 mg)	Proportion of seed size (2.6–3.0 mg)	Proportion of seed size (>3.0 mg)	Germination success (< 2.1 mg)	Germination success (2.1–2.5 mg)	Germination success (2.6–3.0 mg)	Germination success (>3.0 mg)	Germination rate (< 2.1 mg)	Germination rate (2.1–2.5 mg)	Germination rate (2.6–3.0 mg)	Germination rate (>3.0 mg)	Shoot biomass (< 2.1 mg)	Shoot biomass (2.1–2.5 mg)	Shoot biomass (2.6–3.0 mg)	Shoot biomass (>3.0 mg)	Root biomass (< 2.1 mg)	Root biomass (2.1–2.5 mg)	Root biomass (2.6–3.0 mg)	Root biomass (>3.0 mg)
20070720ck1	2007	control	82	14	2.1	1148	629.87		2007	control	32	28	20	20	50	50	65	60	35	38	45	40	0.48	0.5	0.53	0.55	0.21	0.24	0.26	0.3
20070720ck2	2007	control	75	10	2.1	750	411.5		2007	control	31	30	22	17	45	48	60	56	37	41	50	37	0.45	0.4	0.58	0.6	0.18	0.22	0.32	0.4
20070720ck3	2007	control	71	18	1.8	1278	701.2		2007	control	30	29	21	20	55	52	68	64	33	35	43	34	0.51	0.6	0.48	0.5	0.24	0.26	0.2	0.2
20070720ck4	2007	control	95	16	2.2	1520	833.97		2007	nitrogen	18	25	32	25	50	65	70	70	48	42	48	40	0.58	0.6	0.57	0.63	0.22	0.26	0.4	0.4
20070720ck5	2007	control	85	12	2.2	1020	559.64		2007	nitrogen	14	28	30	28	55	63	68	74	40	40	49	44	0.6	0.62	0.66	0.7	0.25	0.28	0.39	0.38
20070720ck6	2007	control	85	14	2.2	1190	652.91		2007	nitrogen	18	28	28	26	45	67	72	66	42	49	48	39	0.59	0.58	0.5	0.62	0.23	0.27	0.33	0.4
20070720n1	2007	nitrogen	120	15.88	2.45	1905	1241.11		2008	control	34.86	27.52	22.94	14.68	55	50	70	55	42	38.25	43.5	34.5	0.49	0.53	0.47	0.57	0.21	0.25	0.24	0.33
20070720n2	2007	nitrogen	115	32.4	2.25	3726	2427.49		2008	control	33	26.5	23	17.5	60	57	62	60	46	45	40	36	0.58	0.51	0.52	0.52	0.23	0.2	0.3	0.24
20070720n3	2007	nitrogen	100	24.2	2.34	2420	1576.63		2008	control	33	27	24	16	50	43	78	50	38	31	43	32	0.4	0.55	0.42	0.62	0.17	0.3	0.18	0.4
20070720n4	2007	nitrogen	86	21.67	2.48	1863.33	1213.96		2008	nitrogen	14.29	25	34.82	25.89	60	65	70	70	48.75	39.75	52.25	50.25	0.57	0.58	0.59	0.66	0.24	0.27	0.27	0.36
20070720n5	2007	nitrogen	96	21.83	2.36	2096	1365.54		2008	nitrogen	13	24	35	28	64	57	66	66	40	45	53	52	0.5	0.62	0.55	0.7	0.25	0.28	0.38	0.3
20070720n6	2007	nitrogen	108	16.6	2.4	1792.8	1168.01		2008	nitrogen	12	30	35	23	56	53	74	75	39	47	50	48	0.58	0.6	0.64	0.66	0.26	0.28	0.39	0.38
20080720ck1	2008	control	79	14	2.2	1106	650.41		2009	control	33.64	26.36	21.82	18.18	45	50	50	50	30	32	28	28.25	0.43	0.44	0.49	0.54	0.19	0.2	0.23	0.29
20080720ck2	2008	control	89	20	2.2	1780	646.77		2009	control	31	27	22	20	42	56	48	52	35	37	32	28	0.47	0.4	0.57	0.5	0.2	0.19	0.25	0.2
20080720ck3	2008	control	75	10	2.4	750	841.06		2009	control	31.5	26	24	18.5	48	44	52	48	25	27	26	27	0.4	0.48	0.41	0.58	0.16	0.21	0.21	0.38
20080720ck4	2008	control	70	12	2.3	840	493.98		2009	nitrogen	19.44	24.07	31.48	25	45	50	55	55	34.25	36.75	38	31.25	0.49	0.59	0.52	0.83	0.18	0.29	0.31	0.42
20080720ck5	2008	control	85	12	2.1	1020	599.83		2009	nitrogen	20	26	33	21	52	60	53	60	45	38	40	33	0.53	0.65	0.5	0.8	0.22	0.27	0.32	0.5
20080720ck6	2008	control	80	13	2.1	1040	611.6		2009	nitrogen	20	24	32	24	38	40	58	53	35	35	36	30	0.55	0.5	0.53	0.84	0.25	0.3	0.33	0.34
20080720n1	2008	nitrogen	112	18.2	2.25	2038.4	1325.51
20080720n2	2008	nitrogen	115	7.11	2.52	1817.78	1031.77
20080720n3	2008	nitrogen	102	20.67	2.54	2108	1370.76
20080720n4	2008	nitrogen	106	15.25	2.64	1616.5	1051.16
20080720n5	2008	nitrogen	99	29.38	2.51	1908.13	1391.06
20080720n6	2008	nitrogen	90
20090720ck1	2009	control	72	13.3	2.2	957.6	462.69
20090720ck2	2009	control	85	16	2.2	1360	657.13
20090720ck3	2009	control	63	10	2.2	630	304.4
20090720ck4	2009	control	62	18	2.3	1116	539.23
20090720ck5	2009	control	75	8	2.3	600	289.91
20090720ck6	2009	control	78	13	2.1	1014	489.95
20090720n1	2009	nitrogen	112	15.75	2.49	1764	920.93
20090720n2	2009	nitrogen	93	14	2.4	1302	679.73
20090720n3	2009	nitrogen	85	25	2.45	2125	1109.39
20090720n4	2009	nitrogen	95	10.75	2.3	1021.25	533.16
20090720n5	2009	nitrogen	90	19.75	2.46	1777.5	927.98
20090720n6	2009	nitrogen	88	13		1144	597.25
